# Supplementary material for: Harnessing the Role of ESR1 in Breast Cancer: Correlation with microRNA, lncRNA, and Methylation
Source: Int J Mol Sci. 2025 Mar 27;26(7):3101. doi: 10.3390/ijms26073101 (PMC11988918; doi:10.3390/ijms26073101)
Supplement: Supplementary file 1 [file ijms-26-03101-s001.zip]

Archive with 1 entries (1 files):
- ijms-3482242-supplementary.pdf
